# Supplementary material for: Crosstalk between cohesins and axis proteins determines meiotic chromosome architecture in Sordaria macrospora
Source: PLoS Genet. 2025 Dec 23;21(12):e1012001. doi: 10.1371/journal.pgen.1012001 (PMC12758814; doi:10.1371/journal.pgen.1012001)
Supplement: S1 Data — (XLSX) [file pgen.1012001.s010.xlsx]

## Sheet: FigS3A
Vegetative growth Null mutants and complemented strain
Hours	WT			sororinΔ			sororinΔ + sororin-GFP			waplΔ			waplΔ + wapl-GFP			red1Δ			red1Δ + GFP-red1			slx8Δ			slx8Δ + slx8-GFP			waplΔ sororinΔ
	Replica 1	Replica 2	Replica 3	Replica 1	Replica 2	Replica 3	Replica 1	Replica 2	Replica 3	Replica 1	Replica 2	Replica 3	Replica 1	Replica 2	Replica 3	Replica 1	Replica 2	Replica 3	Replica 1	Replica 2	Replica 3	Replica 1	Replica 2	Replica 3	Replica 1	Replica 2	Replica 3	Replica 1	Replica 2	Replica 3
14.5	1	1	1	1.2	1.1	1	1.2	1.1	1	0.6	0.6	0.7	1.2	0.8	1	1	1.2	1.2	1	0.9	0.9	1.2	1.2	1.3	0.9	1	1	0.8	0.7	0.8
24.5	2.1	2.2	2.1	2.3	2.2	2	2.4	2.2	2.1	1.6	1.6	1.6	2.2	1.9	2	2.3	2.3	2.3	2.1	2	2	2.3	2.3	2.5	2	2	2.1	1.2	1.1	1.2
38.5	3.8	3.8	3.7	3.8	3.8	3.7	4	3.8	3.7	2.9	2.7	3	3.5	3.6	3.7	3.9	4	3.9	3.7	3.5	3.6	3.8	3.9	3.7	3.5	3.6	3.7	2.5	2.4	2.6
48.5	4.8	4.9	4.9	4.7	4.6	4.6	5	4.7	4.7	3.6	3.5	3.8	4.6	4.5	4.6	5.1	5.1	5.1	4.7	4.6	4.6	4.7	4.7	4.5	4.6	4.7	4.9	2.8	2.9	2.8
60																												3.6	3.7	3.6
65	6.3	6.2	6.5	6	6	5.9	6.5	6.4	6.4	4.5	4.2	4.7	6.3	6	6.4	6.8	6.7	6.9	6.2	6	6.3	6	6.3	6.7	6	6.2	6.4	4.1	4.3	4.1
72.5	6.9	6.8	7.1	6.5	6.4	6.5	7	6.9	6.9	5	4.7	5.1	6.9	6.8	7	7.6	7.4	7.6	6.9	6.5	7	6.7	6.7	7.3	6.5	6.7	6.7	4.8	5	4.7
86.5	7.9	7.7	8.2	7.4	7.2	7.5	7.9	7.8	7.8	5.4	5.3	5.7	7.9	7.8	8	8	8	8	7.6	7.3	7.8	8.2	8.2	8.2	7.3	7.5	7.5	5.3	5.4	5.2
Means of replicates
Hours	WT	sororinΔ	sororinΔ + Sororin-GFP	waplΔ	waplΔ + Wapl-GFP	red1Δ	red1Δ + GFP-Red1	waplΔ sororinΔ
0	0	0	0	0	0	0	0	0
14.5	1	1.1	1.1	0.633333	1	1.13333	0.933333	0.766667
24.5	2.13333	2.16667	2.23333	1.6	2.03333	2.3	2.03333	1.16667
38.5	3.76667	3.76667	3.83333	2.86667	3.6	3.93333	3.6	2.5
48.5	4.86667	4.63333	4.8	3.63333	4.56667	5.1	4.63333	2.83333
65	6.33333	5.96667	6.43333	4.46667	6.23333	6.8	6.16667	4.16667
72.5	6.93333	6.46667	6.93333	4.93333	6.9	7.53333	6.8	4.83
86.5	7.93333	7.36667	7.83333	5.46667	7.9	8	7.56667	5.3
		Growth rate		Multiple linear regression
		cm/hour	cm/day	P-value	significant
WT		0.09423	2.26152
sororinΔ		0.084316	2.02358	0.0051	**
sororinΔ + Sororin-GFP		0.09206	2.20944	0.5352	ns
waplΔ		0.064	1.536	<0,0001	****
waplΔ + Wapl-GFP		0.0945829	2.26999	0.9196	ns
red1Δ		0.097074	2.32978	0.4167	ns
red1Δ + GFP-Red1		0.091382	2.19317	0.4161	ns
hop1Δ		2.16667	52	0.4054	ns
waplΔ sororinΔ		0.06442	1.54608	<0,0001	****

## Sheet: FigS3B
Abnormal asci / ascospores in null sororinΔ. waplΔ. red1Δ mutants. complemented strains. and WT as control
sororinΔ						sororinΔ+Sororin-GFP
	Asci containing 8 wild type ascospores	Abnormal asci without ascospores	Abnormal asci containing abnormal ascospores				Asci containing 8 wild type ascospores	Abnormal asci containing at least one abnormal ascospores
perithèce 1	0	56	9			perithèce 1	62	25
perithèce 2	0	22	6			perithèce 2	64	22
perithèce 3	0	30	2			perithèce 3	35	9
perithèce 4	0	62	8			perithèce 8	54	16
perithèce 5	0	17	2			perithèce 9	30	11
perithèce 6	0	14	2			perithèce 10	53	19
perithèce 7	0	36	3			perithèce 11	60	16
perithèce 8	0	25	2			perithèce 12	43	12
perithèce 9	0	24	1			perithèce 13	55	13
perithèce 10	0	20	0
perithèce 11	0	36	3
perithèce 12	0	68	7
perithèce 13	0	23	19
perithèce 14	0	77	13
perithèce 15	0	69	16
perithèce 16	0	75	7
perithèce 17	0	45	14
perithèce 18	0	78	9
Sum	0	777	123			Sum	456	143
Number of Asci observed	900					Number of Asci observed	599
% wild type asci	0					% wild type asci	76.1269
% Abnormal asci without ascospores	86.3333					% Abnormal asci without ascospores	0
% Abnormal asci containing abormal ascospores	13.6667					% Abnormal asci containing abormal ascospores	23.8731
waplΔ						waplΔ+Wapl-GFP
	Asci containing 8 wild type ascospores	Abnormal asci containing at least one abnormal ascospores					Asci containing 8 wild type ascospores	Abnormal asci containing at least one abnormal ascospores
perithèce 1	13	34				perithèce 1	72	16
perithèce 2	27	53				perithèce 2	56	13
perithèce 3	8	32				perithèce 3	52	18
perithèce 4	5	10				perithèce 4	52	19
perithèce 5	24	40				perithèce 5	74	11
perithèce 6	19	31				perithèce 6	72	16
perithèce 7	17	48				perithèce 7	52	9
perithèce 8	22	54				perithèce 8	37	16
perithèce 9	22	54				perithèce 9	38	5
perithèce 10	21	48				perithèce 10	47	8
perithèce 11	21	53
perithèce 12	25	68
perithèce 13	27	69
perithèce 14	25	82
perithèce 15	16	48
perithèce 16	26	70
Sum	318	794				Sum	552	131
Number of Asci observed	1112					Number of Asci observed	683
% wild type asci	28.5971					% wild type asci	80.8199
% Abnormal asci containing abormal ascospores	71.4029					% Abnormal asci containing abormal ascospores	19.1801
red1Δ						red1Δ+ Red1-GFP
	Asci containing 8 wild type ascospores	Abnormal asci containing at least one abnormal ascospores
perithèce 1	27	26					Asci containing 8 wild type ascospores	Abnormal asci containing at least one abnormal ascospores
perithèce 2	57	30				perithèce 1	62	10
perithèce 3	53	35				perithèce 2	82	15
perithèce 4	53	37				perithèce 3	75	11
perithèce 5	27	34				perithèce 12	56	5
perithèce 6	83	37				perithèce 5	41	5
perithèce 7	37	31				perithèce 6	47	8
perithèce 8	42	18				perithèce 7	70	11
perithèce 9	30	25				perithèce 8	52	5
perithèce 10	35	21				perithèce 9	51	6
						perithèce 11	63	5
Sum	444	294
						Sum	599	81
Number of Asci observed	738
% wild type asci	60.1626					Number of Asci observed	680
% Abnormal asci containing abormal ascospores	39.8374					% wild type asci	88.0882
						% Abnormal asci containing abormal ascospores	13.5225
WT
	Asci containing 8 wild type ascospores	Abnormal asci containing at least one abnormal ascospores
perithèce 1	97	15
perithèce 2	49	10
perithèce 3	110	12
perithèce 4	66	15
perithèce 5	67	12
perithèce 6	78	11
perithèce 7	69	11
perithèce 8	64	12
perithèce 9	125	20
Sum	725	118
Number of Asci observed	843
% wild type asci	86.0024
% Abnormal asci containing abormal ascospores	13.9976
	Normal asci	Abnormal asci
WT (n=843)	86.0024	13.9976
sororinΔ (n=900)	0	100
sororinΔ+Sororin-GFP (n=599)	76.1269	23.8731
waplΔ (n=1112)	28.5971	71.4029
waplΔ+Wapl-GFP (n=683)	80.8199	19.1801
red1Δ (n=738)	60.1626	39.8374
red1Δ+Red1-GFP (n=680)	88.0882	13.5225

## Sheet: FigS3C 
	wt			sororinΔ			sororinΔ + sororin-GFP			waplΔ			waplΔ + wapl-GFP			red1Δ			red1Δ + GFP-red1
	Ungerminated	Germinated	Total ascospores	Ungerminated	Germinated	Total ascospores	Ungerminated	Germinated	Total ascospores	Ungerminated	Germinated	Total ascospores	Ungerminated	Germinated	Total ascospores	Ungerminated	Germinated	Total ascospores	Ungerminated	Germinated	Total ascospores
Exp1	1	36	37	24	7	31	1	46	47	9	22	31	1	37	38	2	33	35	1	39	40
Exp2	2	44	46	37	11	49	1	34	35	15	34	49	1	40	43	2	43	45	1	40	41
Somme	3	80	83	61	18	80	2	80	82	24	56	80	2	77	81	4	76	80	2	79	81
	% of germination
	WT	sororinΔ	sororinΔ + Sororin-GFP	waplΔ	waplΔ + Wapl-GFP	red1Δ	red1Δ + GFP-Red1
Exp1	97.2973	22.5806	97.8723	70.9677	97.3684	94.2857	97.5
Exp2	95.6522	22.449	97.1429	69.3878	93.0233	95.5556	97.561
Somme	96.3855	22.5	97.561	70	95.0617	95	97.5309
test chi2		P< 10-4	NS	P< 10-4	NS	NS	NS

## Sheet: waplD synapsis and axis length
	Summary										Detail per nuclei
	No. of bivalents per nucleus				Percentage of bivalents per nucleus						Nucleus ID	Bivalent ID	Chromosome axis length (µm)	Synapsed state or No, of synapsed segments
Nucleus ID	Fully synapsed	no synapsis	partial synapsis	Total	Fully synapsed	no synapsis	partial synapsis
31_10_23_2	1	2	4	7	14.2857	28.5714	57.1429
31_10_23_3	1	3	3	7	14.2857	42.8571	42.8571										Average total axis length per haploid nucleus (µm)		41.73
11_06_24_3	0	4	3	7	0	57.1429	42.8571				31_10_23_2	1	5.635	1
11_06_24_17	0	3	4	7	0	42.8571	57.1429						5.287				Standard deviation		5.008
11_06_24_20	1	3	3	7	14.2857	42.8571	42.8571					2	9.08	1			Number of nuclei		34
1_09_25_14	0	3	4	7	0	42.8571	57.1429						8.549
1_09_25_15	0	3	4	7	0	42.8571	57.1429					3	9.422	1
1_09_25_19	0	3	4	7	0	42.8571	57.1429						8.558
30_06_24_8	1	3	3	7	14.2857	42.8571	42.8571					4	3.719	Non synapsed
30_06_24_14a	2	1	4	7	28.5714	14.2857	57.1429						3.78
30_06_24_14b	2	3	2	7	28.5714	42.8571	28.5714					5	6.019	Non synapsed
30_06_24_19	0	2	5	7	0	28.5714	71.4286						5.772
30_06_24_21	2	2	3	7	28.5714	28.5714	42.8571					6	2.259	1
18_09_24_9	1	2	4	7	14.2857	28.5714	57.1429						2.056
18_09_24_17	0	3	4	7	0	42.8571	57.1429					7	5.479	Fully synapsed
18_09_24_13	0	3	4	7	0	42.8571	57.1429						5.479
18_09_24_41	1	3	3	7	14.2857	42.8571	42.8571
18_09_24_36	0	3	4	7	0	42.8571	57.1429				Total axis length per haploid nucleus (µm)		40.547
18_09_24_3	2	2	3	7	28.5714	28.5714	42.8571
18_09_24_42	1	5	1	7	14.2857	71.4286	14.2857
23_09_24_14 (Drawing in S6A Fig)	2	3	2	7	28.5714	42.8571	28.5714				31_10_23_3	1	11.973	1
6_08_25_4	0	4	3	7	0	57.1429	42.8571						11.688
6_08_25_2	1	5	1	7	14.2857	71.4286	14.2857					2	4.91	Non synapsed
6_08_25_27a	0	5	2	7	0	71.4286	28.5714						5.137
6_08_25_27b	2	3	2	7	28.5714	42.8571	28.5714					3	5.967	1
6_08_25_26	2	1	4	7	28.5714	14.2857	57.1429						5.99
6_08_25_45	0	3	4	7	0	42.8571	57.1429					4	5.81	Non synapsed
6_08_25_40	1	2	4	7	14.2857	28.5714	57.1429						5.823
6_08_25_37	1	4	2	7	14.2857	57.1429	28.5714					5	5.213	1
6_08_25_33	1	3	3	7	14.2857	42.8571	42.8571						5.264
6_08_25_31	0	3	4	7	0	42.8571	57.1429					6	6.549	Fully synapsed
6_08_25_14	0	2	5	7	0	28.5714	71.4286						6.549
6_08_25_7	0	5	2	7	0	71.4286	28.5714					7	6.672	Non synapsed
6_08_25_5	1	4	2	7	14.2857	57.1429	28.5714						6.218
	Total percentage of bivalents										Total axis length per haploid nucleus (µm)		46.8815
	Fully synapsed	no synapsis	partial synapsis
	10.9244	43.2773	45.7983
											11_06_24_3	1	9.609	1
													9.641
												2	5.084	Non synapsed
													5.209
												3	6.313	Non synapsed
													7.117
												4	3.59	1
													3.65
												5	5.586	Non synapsed
													5.701
												6	5.067	Non synapsed
													3.212
												7	4.782	1
													4.716
											Total axis length per haploid nucleus (µm)		39.6385
											11_06_24_17	1	10.656	1
													10.806
												2	8.981	Non synapsed
													8.785
												3	4.582	Non synapsed
													4.114
												4	5.524	1
													5.046
												5	4.365	Non synapsed
													4.539
												6	4.434	1
													4.514
												7	4.529	1
													5.004
											Total axis length per haploid nucleus (µm)		42.9395
											11_06_24_20	1	5.091	1
													4.823
												2	4.089	Non synapsed
													3.931
												3	6.456	Fully synapsed
													6.456
												4	4.305	Non synapsed
													4.266
												5	7.243	1
													7.341
												6	7.315	Non synapsed
													7.254
												7	4.137	1
													3.982
											Total axis length per haploid nucleus (µm)		38.3445
											1_09_25_14	1	10.506	2
													9.297
												2	5.309	Non synapsed
													5.52
												3	6.408	1
													6.639
												4	4.794	1
													4.619
												5	4.539	Non synapsed
													4.58
												6	5.924	1
													5.431
												7	4.399	Non synapsed
													4.054
											Total axis length per haploid nucleus (µm)		41.0095
											1_09_25_15	1	7.405	Non synapsed
													8.588
												2	4.259	1
													3.946
												3	6.961	1
													6.661
												4	3.685	Non synapsed
													3.591
												5	6.486	1
													5.814
												6	3.594	1
													4.041
												7	4.616	Non synapsed
													4.741
											Total axis length per haploid nucleus (µm)		37.194
											1_09_25_19	1	7.185	1
													7.183
												2	7.583	Non synapsed
													8.61
												3	3.511	1
													3.772
												4	4.93	Non synapsed
													4.54
												5	4.519	1
													3.597
												6	6.792	1
													6.218
												7	3.528	Non synapsed
													3.374
											Total axis length per haploid nucleus (µm)		37.671
											30_06_24_8	1	10.054	1
													10.383
												2	7.594	Non synapsed
													7.696
												3	6.035	Non synapsed
													5.98
												4	5.323	Fully synapsed
													5.323
												5	6.87	1
													6.36
												6	5.128	1
													5.561
												7	5.342	Non synapsed
													5.502
											Total axis length per haploid nucleus (µm)		46.5755
											30_06_24_14a	1	4.725	1
													5.019
												2	4.734	1
													4.612
												3	9.307	2
													8.261
												4	3.947	1
													3.786
												5	6.587	Fully synapsed
													6.587
												6	6.712	Non synapsed
													7.589
												7	3.9	Fully synapsed
													3.9
											Total axis length per haploid nucleus (µm)		39.833
											30_06_24_14b	1	8.745	1
													8.839
												2	5.366	1
													5.426
												3	4.596	Non synapsed
													4.418
												4	5.302	Fully synapsed
													5.302
												5	11.586	Fully synapsed
													11.586
												6	6.841	Non synapsed
													5.058
												7	4.403	Non synapsed
													4.391
											Total axis length per haploid nucleus (µm)		45.9295
											30_06_24_19	1	12.821	1
													13.022
												2	9.939	2
													9.846
												3	7.498	Non synapsed
													7.677
												4	9.857	1
													9.023
												5	7.74	1
													7.998
												6	5.101	1
													5.528
												7	4.015	Non synapsed
													4.56
											Total axis length per haploid nucleus (µm)		57.3125
											30_06_24_21	1	6.493	Fully synapsed
													6.493
												2	6.385	Non synapsed
													6.241
												3	6.219	Fully synapsed
													6.219
												4	9.242	1
													9.32
												5	8.084	1
													8.307
												6	5.616	Non synapsed
													5.939
												7	3.977	1
													3.524
											Total axis length per haploid nucleus (µm)		46.0295
											18_09_24_9	1	11.486	1
													10.195
												2	6.262	1
													6.628
												3	6.895	1
													7.484
												4	3.438	Non synapsed
													3.511
												5	4.389	1
													4.408
												6	5.798	Non synapsed
													6.604
												7	3.539	Fully synapsed
													3.539
											Total axis length per haploid nucleus (µm)		42.088
											18_09_24_17
												1	4.947	1
													4.514
												2	5.179	1
													5.042
												3	4.168	1
													4.082
												4	6.465	Non synapsed
													5.551
												5	3.62	Non synapsed
													3.648
												6	9.753	1
													8.819
												7	3.112	Non synapsed
													2.988
											Total axis length per haploid nucleus (µm)		35.944
											18_09_24_13
												1	5.329	1
													5.189
												2	8.075	1
													8.602
												3	3.808	1
													3.927
												4	3.356	Non synapsed
													3.453
												5	4.47	1
													4.493
												6	3.587	Non synapsed
													3.656
												7	3.245	Non synapsed
													2.696
											Total axis length per haploid nucleus (µm)		31.943
											18_09_24_41
												1	5.408	Fully synapsed
													5.408
												2	5.923	1
													6.079
												3	4.632	1
													4.44
												4	6.442	Non synapsed
													6.356
												5	5.35	Non synapsed
													4.621
												6	3.664	Non synapsed
													3.247
												7	10.775	2
													10.633
											Total axis length per haploid nucleus (µm)		41.489
											18_09_24_36
												1	10.532	1
													10.526
												2	7.22	1
													6.498
												3	6.375	1
													6.433
												4	5.591	Non synapsed
													5.78
												5	4.597	1
													5.039
												6	4.124	Non synapsed
													4.599
												7	4.899	Non synapsed
													5.139
											Total axis length per haploid nucleus (µm)		43.676
											18_09_24_3
												1	4.086	Fully synapsed
													4.086
												2	4.442	Non synapsed
													4.631
												3	6.167	Non synapsed
													5.522
												4	6.448	2
													6.172
												5	7.022	1
													7.249
												6	7.583	1
													7.72
												7	6.855	Fully synapsed
													6.855
											Total axis length per haploid nucleus (µm)		42.419
											18_09_24_42
												1	4.974	Fully synapsed
													4.974
												2	4.526	Non synapsed
													4.588
												3	4.177	1
													3.86
												4	6.58	Non synapsed
													6.019
												5	4.721	Non synapsed
													4.701
												6	9.228	Non synapsed
													9.464
												7	7.579	Non synapsed
													7.442
											Total axis length per haploid nucleus (µm)		41.4165
											23_09_24_14 (Drawing in S6A Fig)
												1	10.164	Non synapsed
													10.967
												2	8.368	Fully synapsed
													8.368
												3	6.257	Non synapsed
													6.63
												4	5.499	1
													5.452
												5	4.888	1
													4.86
												6	5.755	Fully synapsed
													5.755
												7	4.106	Non synapsed
													4.389
											Total axis length per haploid nucleus (µm)		45.729
											6_08_25_4
												1	5.948	Non synapsed
													5.849
												2	9.599	1
													9.625
												3	4.916	1
													4.861
												4	4.395	Non synapsed
													4.079
												5	4.777	1
													4.33
												6	4.709	Non synapsed
													4.344
												7	6.595	Non synapsed
													5.849
											Total axis length per haploid nucleus (µm)		39.938
											6_08_25_2
												1	8.978	1
													9.694
												2	6.046	non synased
													6.49
												3	5.287	non synased
													5.088
												4	4.244	non synased
													4.389
												5	4.678	non synased
													4.062
												6	4.043	non synased
													3.778
												7	4.254	Fully synapsed
													4.254
											Total axis length per haploid nucleus (µm)		37.6425
											6_08_25_27a
												1	7.492	Non synapsed
													7.943
												2	4.637	Non synapsed
													5.1
												3	4.158	1
													3.89
												4	9.09	1
													9.778
												5	5.812	Non synapsed
													5.628
												6	3.348	Non synapsed
													3.3
												7	6.122	Non synapsed
													7.367
											Total axis length per haploid nucleus (µm)		41.8325
											6_08_25_27b
												1	11.233	1
													10.378
												2	5.728	Fully synapsed
													5.728
												3	4.35	Fully synapsed
													4.35
												4	2.486	Non synapsed
													2.049
												5	9.688	1
													9.736
												6	4.579	Non synapsed
													4.188
												7	6.685	Non synapsed
													5.918
											Total axis length per haploid nucleus (µm)		43.548
											6_08_25_26
												1	6.098	Fully synapsed
													6.098
												2	9.203	2
													8.425
												3	5.956	Fully synapsed
													5.956
												4	8.647	1
													8.681
												5	4.401	1
													4.453
												6	7.358	Non synapsed
													7.239
												7	6.058	1
													6.045
											Total axis length per haploid nucleus (µm)		47.309
											6_08_25_45
												1	11.415	2
													11.522
												2	7.178	1
													6.118
												3	5.271	Non synapsed
													5.367
												4	6.083	Non synapsed
													5.565
												5	4.428	1
													4.441
												6	4.095	1
													4.169
												7	4.895	Non synapsed
													4.696
											Total axis length per haploid nucleus (µm)		42.6215
											6_08_25_40
												1	5.349	Fully synapsed
													5.349
												2	5.837	1
													5.793
												3	7.067	1
													6.942
												4	3.13	Non synapsed
													3.402
												5	5.836	1
													5.51
												6	4.169	Non synapsed
													3.874
												7	9.153	1
													8.877
											Total axis length per haploid nucleus (µm)		40.144
											6_08_25_37
												1	6.81	1
													6.241
												2	9.016	Non synapsed
													8.208
												3	5.545	1
													5.381
												4	4.298	Non synapsed
													4.37
												5	4.486	Non synapsed
													4.662
												6	4.653	Fully synapsed
													4.653
												7	4.876	Non synapsed
													4.208
											Total axis length per haploid nucleus (µm)		38.7035
											6_08_25_33
												1	3.635	Fully synapsed
													3.635
												2	4.593	1
													4.593
												3	3.891	1
													3.916
												4	5.198	1
													5.142
												5	2.66	Non synapsed
													2.614
												6	7.844	Non synapsed
													8.272
												7	4.8	Non synapsed
													5.046
											Total axis length per haploid nucleus (µm)		32.9195
											6_08_25_31
												1	3.969	Non synapsed
													4.017
												2	5.022	Non synapsed
													4.993
												3	6.812	1
													7.482
												4	7.109	1
													6.736
												5	7.284	Non synapsed
													7.666
												6	6.317	1
													6.1
												7	12.192	1
													11.913
											Total axis length per haploid nucleus (µm)		48.806
											6_08_25_14
												1	5.639	1
													5.778
												2	5.539	1
													5.591
												3	8.388	1
													8.766
												4	4.641	2
													4.585
												5	4.562	Non synapsed
													4.442
												6	7.194	1
													6.93
												7	6.758	Non synapsed
													6.472
											Total axis length per haploid nucleus (µm)		42.6425
											6_08_25_7
												1	10.206	Non synapsed
													10.961
												2	6.502	2
													6.351
												3	4.527	Non synapsed
													4.53
												4	4.182	Non synapsed
													4.415
												5	7.404	1
													7.327
												6	4.255	Non synapsed
													4.274
												7	8.007	Non synapsed
													7.51
											Total axis length per haploid nucleus (µm)		45.2255
											6_08_25_5
												1	4.746	Non synapsed
													4.709
												2	4.074	Fully synapsed
													4.074
												3	4.289	Non synapsed
													4.569
												4	2.196	Non synapsed
													1.996
												5	7.158	Non synapsed
													6.834
												6	7.03	1
													6.373
												7	3.851	1
													3.732
											Total axis length per haploid nucleus (µm)		32.8155
											Average total axis length per haploid nucleus (µm)		41.7282
											Number of nuclei		34

## Sheet: hop1D waplD synapsis 
	No. of bivalents per nucleus				Percentage of bivalents per nucleus
Nucleus ID	Fully synapsed	no synapsis	partial synapsis	Total	Fully synapsed	no synapsis	partial synapsis
20_08_25_15	2	5	0	7	28.5714	71.4286	0
20_08_25_14	2	4	1	7	28.5714	57.1429	14.2857
20_08_25_7	0	4	3	7	0	57.1429	42.8571
20_08_25_3	2	3	2	7	28.5714	42.8571	28.5714
20_08_25_16	0	6	1	7	0	85.7143	14.2857
6_02_25_7	0	7	0	7	0	100	0
2_12_24_15	0	4	3	7	0	57.1429	42.8571
2_12_24_14	0	4	3	7	0	57.1429	42.8571
2_12_24_4	0	2	5	7	0	28.5714	71.4286
2_12_24_16	0	5	2	7	0	71.4286	28.5714
13_08_25_1	2	5	0	7	28.5714	71.4286	0
13_08_25_13	0	7	0	7	0	100	0
22_08_25_6	1	5	1	7	14.2857	71.4286	14.2857
22_08_25_2	1	6	0	7	14.2857	85.7143	0
22_08_25_12	1	5	1	7	14.2857	71.4286	14.2857
22_08_25_21	1	5	1	7	14.2857	71.4286	14.2857
22_08_25_20	1	5	1	7	14.2857	71.4286	14.2857
22_08_25_18	0	4	3	7	0	57.1429	42.8571
26_08_25_14	0	3	4	7	0	42.8571	57.1429
26_08_25_4	2	3	2	7	28.5714	42.8571	28.5714
26_08_25_11	1	4	2	7	14.2857	57.1429	28.5714
26_08_25_7	2	5	0	7	28.5714	71.4286	0
26_08_25_5	1	4	2	7	14.2857	57.1429	28.5714
26_08_25_3	1	3	3	7	14.2857	42.8571	42.8571
26_08_25_6	0	7	0	7	0	100	0
	Total percentage of bivalents
	Fully synapsed	no synapsis	partial synapsis
	11.4286	65.7143	22.8571

## Sheet: WT axis length
Nucleus ID	Bivalent ID	Chromosome axis length (µm)		Nucleus ID	Bivalent ID	Chromosome axis length (µm)		Nucleus ID	Bivalent ID	Chromosome axis length (µm)		Nucleus ID	Bivalent ID	Chromosome axis length (µm)		Nucleus ID	Bivalent ID	Chromosome axis length (µm)		Nucleus ID	Bivalent ID	Chromosome axis length (µm)
24_06_3	1	8.365		24_06_28	1	8.787		27_08_3A	1	16.953		18_11_4	1	13.439		18_11_25	1	16.91		18_11_44	1	14.082			Average total axis length per haploid nucleus (µm)		66.12
	2	6.919			2	8.885			2	8.001			2	11.647			2	10.805			2	11.712
	3	16.2			3	8.569			3	8.127			3	9.845			3	9.773			3	9.659			Standard deviation		7.048
	4	10.647			4	6.974			4	7.399			4	9.361			4	8.614			4	9.377			Number of nuclei		66
	5	7.283			5	13.468			5	10.436			5	8.364			5	8.531			5	9.131
	6	8.219			6	8.814			6	8.57			6	7.82			6	7.185			6	6.905
	7	8.387			7	15.923			7	7.739			7	6.362			7	6.869			7	6.146
Total axis length per haploid nucleus (µm)		66.02		Total axis length per haploid nucleus (µm)		71.42		Total axis length per haploid nucleus (µm)		67.225		Total axis length per haploid nucleus (µm)		66.838		Total axis length per haploid nucleus (µm)		68.687		Total axis length per haploid nucleus (µm)		67.012
24_06_2	1	8.986		24_06_23	1	7.498		27_08_2	1	7.954		18_11_5	1	17.4		18_11_26	1	17.623		18_11_46	1	14.373
	2	10.103			2	7.185			2	8.96			2	10.524			2	13.689			2	9.866
	3	7.193			3	6.847			3	12.441			3	9.95			3	10.06			3	9.642
	4	5.86			4	10.435			4	5.368			4	9.209			4	8.834			4	7.204
	5	9.853			5	5.272			5	3.588			5	8.178			5	8.392			5	7.071
	6	6.126			6	9.267			6	7.01			6	6.662			6	8.121			6	6.718
	7	14.88			7	6.219			7	5.669			7	6.349			7	7.234			7	5.753
Total axis length per haploid nucleus (µm)		63.001		Total axis length per haploid nucleus (µm)		52.723		Total axis length per haploid nucleus (µm)		50.99		Total axis length per haploid nucleus (µm)		68.272		Total axis length per haploid nucleus (µm)		73.953		Total axis length per haploid nucleus (µm)		60.627
24_06_6	1	9.384		24_06_30	1	9.338		27_08_1	1	4.893		18_11_6	1	18.202		18_11_27	1	13.336		18_11_47	1	13.698
	2	7.519			2	8.286			2	13.285			2	14.382			2	10.209			2	9.863
	3	17.252			3	8.726			3	7.293			3	12.237			3	9.288			3	8.587
	4	13.781			4	6.233			4	6.854			4	11.934			4	8.245			4	6.602
	5	5.752			5	8.254			5	7.575			5	11.281			5	7.614			5	5.608
	6	6.247			6	15.215			6	6.582			6	8.814			6	7.251			6	5.343
	7	5.155			7	9.022			7	9.134			7	8.526			7	6.804			7	5.272
Total axis length per haploid nucleus (µm)		65.09		Total axis length per haploid nucleus (µm)		65.074		Total axis length per haploid nucleus (µm)		55.616		Total axis length per haploid nucleus (µm)		85.376		Total axis length per haploid nucleus (µm)		62.747		Total axis length per haploid nucleus (µm)		54.973
24_06_5	1	8.794		24_06_25A	1	5.945		27_08_10	1	23.455		18_11_9	1	16.296		18_11_28	1	17.987		18_11_24	1	17.748
	2	18.212			2	11.065			2	6.915			2	10.149			2	13.188			2	12.669
	3	6.744			3	8.455			3	6.504			3	8.703			3	11.498			3	11.574
	4	7.28			4	8.156			4	10.117			4	7.521			4	9.255			4	9.741
	5	7.614			5	7.474			5	3.857			5	7.128			5	9.17			5	8.543
	6	5.4			6	12.136			6	10.848			6	6.24			6	8.933			6	7.895
	7	7.754			7	8.377			7	7.035			7	5.96			7	7.561			7	6.837
Total axis length per haploid nucleus (µm)		61.798		Total axis length per haploid nucleus (µm)		61.608		Total axis length per haploid nucleus (µm)		68.731		Total axis length per haploid nucleus (µm)		61.997		Total axis length per haploid nucleus (µm)		77.592		Total axis length per haploid nucleus (µm)		75.007
24_06_4	1	9.787		24_06_20A	1	6.912		27_08_8A	1	13.479		18_11_13A	1	15.156		18_11_31	1	12.101		18_11_43	1	16.469
	2	6.435			2	8.488			2	7.309			2	11.473			2	9.276			2	11.238
	3	6.927			3	7.459			3	6.835			3	9.025			3	8.728			3	9.334
	4	8.663			4	8.406			4	16.186			4	8.138			4	7.349			4	7.897
	5	6.355			5	6.833			5	6.35			5	7.116			5	7.107			5	7.326
	6	9.711			6	6.724			6	8.892			6	6.199			6	5.663			6	7.19
	7	8.962			7	10.062			7	12.112			7	5.191			7	5.195			7	7.071
Total axis length per haploid nucleus (µm)		56.84		Total axis length per haploid nucleus (µm)		54.884		Total axis length per haploid nucleus (µm)		71.163		Total axis length per haploid nucleus (µm)		62.298		Total axis length per haploid nucleus (µm)		55.419		Total axis length per haploid nucleus (µm)		66.525
24_06_10	1	7.623		24_06_24	1	13.84		27_08_7	1	8.778		18_11_16	1	12.942		18_11_32	1	12.112		19_11_5	1	18.049
	2	13.325			2	10.147			2	6.837			2	10.572			2	10.927			2	11.896
	3	8.357			3	6.531			3	7.679			3	9.564			3	8.282			3	10.569
	4	7.525			4	7.984			4	9.464			4	6.864			4	8.1			4	8.619
	5	8.528			5	16.316			5	12.054			5	6.748			5	7.507			5	8.005
	6	8.95			6	10.205			6	9.221			6	6.491			6	7.319			6	6.945
	7	9.407			7	8.514			7	18.217			7	6.28			7	7.296			7	6.287
Total axis length per haploid nucleus (µm)		63.715		Total axis length per haploid nucleus (µm)		73.537		Total axis length per haploid nucleus (µm)		72.25		Total axis length per haploid nucleus (µm)		59.461		Total axis length per haploid nucleus (µm)		61.543		Total axis length per haploid nucleus (µm)		70.37
24_06_9	1	10.09		24_06_25B	1	5.945		27_08_15	1	6.346		18_11_17	1	14.715		18_11_34	1	16.402		19_11_10	1	14.303
	2	8.603			2	11.065			2	6.772			2	9.746			2	11.811			2	11.109
	3	5.887			3	8.455			3	6.236			3	8.879			3	10.576			3	10.123
	4	8.268			4	8.156			4	10.222			4	8.689			4	9.437			4	9.048
	5	7.781			5	7.474			5	10.23			5	6.956			5	8.781			5	8.676
	6	9.509			6	12.136			6	5.378			6	6.627			6	7.772			6	7.538
	7	16.043			7	8.377			7	9.278			7	6.328			7	7.089			7	6.245
Total axis length per haploid nucleus (µm)		66.181		Total axis length per haploid nucleus (µm)		61.608		Total axis length per haploid nucleus (µm)		54.462		Total axis length per haploid nucleus (µm)		61.94		Total axis length per haploid nucleus (µm)		71.868		Total axis length per haploid nucleus (µm)		67.042
24_06_21	1	11.96		24_06_20B	1	6.912		27_08_14A	1	15.445		18_11_19A	1	15.88		18_11_35	1	16.533		19_11_17	1	18.389
	2	6.252			2	8.488			2	10.77			2	14.674			2	12.519			2	14.538
	3	17.67			3	7.459			3	13.45			3	12.68			3	11.084			3	9.618
	4	6.902			4	8.406			4	3.269			4	8.421			4	8.112			4	9.036
	5	7.157			5	6.833			5	9.761			5	8.153			5	7.496			5	7.713
	6	5.211			6	6.724			6	7.117			6	7.791			6	7.21			6	6.623
	7	9.384			7	10.062			7	3.865			7	6.642			7	6.707			7	5.982
Total axis length per haploid nucleus (µm)		64.536		Total axis length per haploid nucleus (µm)		54.884		Total axis length per haploid nucleus (µm)		63.677		Total axis length per haploid nucleus (µm)		74.241		Total axis length per haploid nucleus (µm)		69.661		Total axis length per haploid nucleus (µm)		71.899
24_06_29B	1	9.252		27_08_24	1	10.26		27_08_14B	1	12.923		18_11_19B	1	16.899		18_11_36	1	16.803		19_11_23	1	16.08
	2	8.023			2	12.236			2	7.71			2	13.852			2	11.79			2	11.271
	3	7.453			3	7.635			3	8.936			3	10.819			3	9.587			3	10.945
	4	6.991			4	16.152			4	9.507			4	9.658			4	9.296			4	9.915
	5	16.347			5	8.001			5	6.249			5	8.473			5	8.167			5	9.662
	6	8.337			6	6.588			6	7.775			6	7.479			6	7.846			6	8.025
	7	8.354			7	10.224			7	4.562			7	7.219			7	7.131			7	7.673
Total axis length per haploid nucleus (µm)		64.757		Total axis length per haploid nucleus (µm)		71.096		Total axis length per haploid nucleus (µm)		57.662		Total axis length per haploid nucleus (µm)		74.399		Total axis length per haploid nucleus (µm)		70.62		Total axis length per haploid nucleus (µm)		73.571
24_06_22	1	8.599		27_08_5	1	15.049		27_08_13	1	6.469		18_11_21	1	16.852		18_11_41	1	16.899		19_11_33A	1	16.404
	2	7.086			2	9.108			2	8.223			2	12.008			2	12.003			2	12.775
	3	5.708			3	8.746			3	8.403			3	8.562			3	11.378			3	10.088
	4	8.889			4	10.459			4	6.753			4	7.819			4	9.756			4	8.694
	5	15.504			5	9.648			5	10.167			5	6.934			5	9.454			5	8.361
	6	9.622			6	10.712			6	7.18			6	6.734			6	7.148			6	7.734
	7	9.103			7	10.364			7	9.305			7	6.699			7	6.467			7	7.302
Total axis length per haploid nucleus (µm)		64.511		Total axis length per haploid nucleus (µm)		74.086		Total axis length per haploid nucleus (µm)		56.5		Total axis length per haploid nucleus (µm)		65.608		Total axis length per haploid nucleus (µm)		73.105		Total axis length per haploid nucleus (µm)		71.358
24_06_26	1	8.108		27_08_4	1	8.058		18_11_3	1	16.109		18_11_23	1	15.908		18_11_42	1	14.979		19_11_33B	1	16.455
	2	14.748			2	9.267			2	12.531			2	12.548			2	11.765			2	11.162
	3	11.436			3	7.451			3	10.508			3	10.545			3	9.043			3	10.215
	4	15.106			4	15.626			4	9.225			4	10.119			4	8.396			4	8.325
	5	10.928			5	7.875			5	8.695			5	9.241			5	7.446			5	7.794
	6	9.416			6	10.014			6	8.202			6	8.935			6	6.879			6	7.514
	7	9.836			7	6.113			7	6.836			7	7.6			7	6.29			7	7.122
Total axis length per haploid nucleus (µm)		79.578		Total axis length per haploid nucleus (µm)		64.404		Total axis length per haploid nucleus (µm)		72.106		Total axis length per haploid nucleus (µm)		74.896		Total axis length per haploid nucleus (µm)		64.798		Total axis length per haploid nucleus (µm)		68.587

## Sheet:  Primers for deletion 
Primers used for the construction of the deletion cassettes
Primer name	Primer sequencea	Fragment size	Primer use
Prom_RED1_fwd	gcccgggggatccactagttGTCGGAAGAATGGTAAAAAAAGTGCAG	1069 bp	Amplification of the 5’ flanking sequence of RED1
Prom_RED1_rev	cttactcatatctagaGGGTTCGCTGGGTCGGGATATC		Amplification of the 5’ flanking sequence of RED1
Term_RED1_fwd	accctctagaTATGAGTAAGGAACGAGTAGC	1068 bp	Amplification of the 3’ flanking sequence of RED1
Term_RED1_rev	ccaccgcggtggcggccgctTCCTTTGCTTTTTACACTGTTTC		Amplification of the 3’ flanking sequence of RED1
Prom_WAPL_fwd	ctgcagcccgggggatccactagttCGACCACCAAGGGGACGAAGTTTC	1031 bp	Amplification of the 5’ flanking sequence of WAPL
Prom_WAPL _rev	cttgaaggcgaactctagaGGAACCGCTCTTGGACTGGGTC		Amplification of the 3’ flanking sequence of WAPL
Term_WAPL _fwd	ggttcctctagaGTTCGCCTTCAAGGTCCCCACA	1050 bp	Amplification of the 5’ flanking sequence of WAPL
Term_WAPL _rev	gagctccaccgcggtggcggccgctAGGGCTGGACAAACATTCTGGC		Amplification of the 5’ flanking sequence of WAPL
Prom_SOR_fwd	gcccgggggatccactagttAAAAGTTCTTGTCTGAGGTTGTCTGT	1022 bp	Amplification of the 5’ flanking sequence of WAPL
Prom_SOR_rev	cgctctcaattttctagaTTTGGTGTGATAACCACGTCTGTTG		Amplification of the 5’ flanking sequence of WAPL
Term_SOR_fwd	ccaccgcggtggcggccgctAAAGCTCATGAGGATGTTGGATCA	1012 bp	Amplification of the 3’ flanking sequence of WAPL
Term_SOR_rev	cacaccaaatctagaAAATTGAGAGCGTTATCCTAGGTCCT		Amplification of the 3’ flanking sequence of WAPL
Prom_SLX8_fwd	gcccgggggatccactagttCATGCCGGAGCAAAAGGTAGAGGCT	1022 bp	Amplification of the 5’ flanking sequence of SLX8
Prom_SLX8_rev	gatacccctcccctctagaGCAACGTCATTGGCTACCCGTTAGT		Amplification of the 5’ flanking sequence of SLX8
Term_SLX8_fwd	ccaccgcggtggcggccgctCCCATTAGTGGATATTGCGAAGAAAC	1012 bp	Amplification of the 3’ flanking sequence of SLX8
Term_SLX8_rev	ccaatgacgttgctctagaGGGGAGGGGTATCTATCACACAGAC		Amplification of the 3’ flanking sequence of SLX8
a : Nucleotides corresponding to the target sequence are in black. Complementary nucleotides required for Gibson assembly are in blue, nucleotides corresponding to the XbaI site flanking sequence of the pBcHygro are in green, XbaI site is in red.

## Sheet: Primers for GFP-tagged fusion
	Primers used for the construction of the GFP fusion
Primer name	Primer sequencea	Fragment size	Primer use
Wapl_fwd	gcggccgccagatcttccggatggcAGGTCGTTGTACGTACACAATG	3434 bp	Amplification of the 5’ flanking sequence and CDS of WAPL
Wapl_rev	gccgccgccggagccaccgccgccgCCGACGCTAGACTCTGACTTG
Sororin_REC_fw2	gcgaattgggtaccgggccccccctcgagGCCTTTAGGTGTGATAACCACGTCTG	3219 bp	Amplification of the 5’ flanking sequence and CDS of SORORIN
Sororin_REC_rev2	tcggccaagatatcaagcttatcgataccgttCCTAGCATCCGCAACAGGCGAAC
Prom_RED1_fwd	ctcactatagggcgaattgggtaccAAAGATATCGACCGTGCGCAGAT	1025 bp	Amplification of the 5’ flanking sequence of RED1
Prom_RED1 _rev	catatcaagcttatcgataccgtcgaCAAAGTCGGAAGAATGGTAAAAAAAGTGCAG
RED1_CDS _fwd	ctatcgaattcctgcagcccgggaaaATGGAGCAGTGGTTGCCTCC	2880 bp	Amplification of the CDS and the 3’ flanking sequence of RED1
RED1_TER _rev	gctggagctccaccgcggtggcggccGCAAACTGCAGCATCAGACACGGTA
a : Nucleotides corresponding to the target sequence are in black. Complementary nucleotides required for Gibson assembly are in blue.
